# Supplementary material for: Effect of Cellulose and Cellulose Nanocrystal Contents on the Biodegradation, under Composting Conditions, of Hierarchical PLA Biocomposites
Source: Polymers (Basel). 2021 Jun 2;13(11):1855. doi: 10.3390/polym13111855 (PMC8199790; doi:10.3390/polym13111855)
Supplement: Supplementary file 1 [file polymers-13-01855-s001.zip]

Archive with 1 entries (1 files):
- polymers-1218622-supplementary.pdf
